# Supplementary material for: Cell-extrinsic controls over neocortical neuron fate and diversity
Source: Sci Adv. 2025 Sep 17;11(38):eadw0218. doi: 10.1126/sciadv.adw0218 (PMC12442843; doi:10.1126/sciadv.adw0218)
Supplement: Supplementary file 2 — Tables S1 to S6 [file sciadv.adw0218_tables_s1_to_s6.zip]

Archive with 6 entries (6 files):
- adw0218_table_s1.xlsx
- adw0218_table_s2.xlsx
- adw0218_table_s3.xlsx
- adw0218_table_s4.xlsx
- adw0218_table_s5.xlsx
- adw0218_table_s6.xlsx
