# Supplementary material for: Cell-extrinsic controls over neocortical neuron fate and diversity
Source: Sci Adv. 2025 Sep 17;11(38):eadw0218. doi: 10.1126/sciadv.adw0218 (PMC12442843; doi:10.1126/sciadv.adw0218)
Supplement: Supplementary file 2 — Tables S1 to S6 [file sciadv.adw0218_tables_s1_to_s6.zip › adw0218_table_s4.xlsx]

## Sheet: Sheet1
Nuclei number per condition
invivo E17	3824
invivo P1	12894
invivo P7	5274
invivo P14	3900
invitro DIV1	2235
invitro DIV4	3805
invitro late	2362
Organotypic late	5189
Control VB-	4978
Mutant VB-	4819
Control Reeler	4570
Mutant Reeler	5054
High Potassium	1173
