# Supplementary material for: Cell-extrinsic controls over neocortical neuron fate and diversity
Source: Sci Adv. 2025 Sep 17;11(38):eadw0218. doi: 10.1126/sciadv.adw0218 (PMC12442843; doi:10.1126/sciadv.adw0218)
Supplement: Supplementary file 2 — Tables S1 to S6 [file sciadv.adw0218_tables_s1_to_s6.zip › adw0218_table_s5.xlsx]

## Sheet: In vivo_Organo_restored
GENE.ID	ENTREZ.ID	invivo_log2FC	invivo_pval	organo_log2FC		Identified developmental function	Pubmed ID
mt-Rnr2	NA	-5.44328669431334	7.9983107263518e-221	-13.0228112125655		Unknown
Nnat	18111	-5.7805714772873	1.21753673000702e-193	-2.88288967517423		control of ion channel during brain development	30814928
C1ql3	227580	-5.57564350113042	9.25673771158221e-189	-3.74405622331757		synapse formation and maintenance	21262840
Scg2	20254	-6.33999888590132	7.97663948773135e-158	-3.46009178551622		promotes neuronal differentiation	26538656
Rab3c	67295	-3.7727172212342	3.8133378791917e-141	-2.98840669286511		development of synaptic active zones	20005823
Nrxn3	18191	2.39726111539702	7.47128409888469e-138	1.00717381668756		synapse formation; neurotransmitter release	11035217
Tmem132d	243274	3.98977707080873	5.61528609324728e-136	1.65079232060323		linked to anxiety behavior	29317594
Pam	18484	-2.47172065124808	2.02680682886658e-135	-1.17979207419616		Unknown
Rbfox3	52897	2.71884191746735	1.12437563005928e-129	0.764798476962481		neuronal differentiation regulation	23420872
Gm15398	NA	-3.86279256553605	4.73571150071019e-127	-2.88985161233137		Unknown
Bdnf	12064	-4.09782919612472	2.12059082693433e-126	-2.95365672136622		Dendritic growth; neuronal survival	26788077
Ly6h	23934	-3.06680645755764	3.4820748393166e-126	-1.62031538576624		Unknown
Rora	19883	3.36221815716693	2.4961407117039e-119	1.93174568036505		Thalamocortical branching; cortical neuron maturation	29040410
Tmsb4x	19241	-4.13389640134573	4.51540524937813e-114	-2.82033612351444		Unknown
Mef2c	17260	1.80863946318305	3.53367321226919e-111	1.42582135516501		Regulation of neurogenesis, neuronal differentiation and survival	39376213
Enah	13800	-2.41042581580069	2.54526789749014e-110	-1.34366406247709		Neuronal migration and positioning	35285496, 11937025
Asic2	11418	1.77660456960907	7.00199116847545e-110	1.0221890917549		Regulation of pH sensitivity in developing cortical neurons	20724366
Cnr1	12801	-3.97226710140083	1.70299633514513e-107	-1.97780023675288		Cortical neuron radial migration	28334226
Crim1	50766	-3.14677736652673	2.42699252226156e-105	-2.2430692710216		Axon projection targeting	34686337
Efna5	13640	2.91891941146024	8.94117425717413e-105	2.27362186602552		Multiple roles in axon guidance	17522309
Hcrtr2	387285	-3.38106264939331	9.63599828321949e-103	-3.78224992638699		Unknown
mt-Rnr1	NA	-4.901246604281	9.33804462316044e-101	-11.363414171895		Unknown
Hdac9	79221	-2.80878609798034	9.36046556559346e-101	-1.86436855345724		Acitivity-dependent epigenetic regulation	20525066
Kcnh5	238271	6.03634853046754	4.31889556973596e-97	4.78466844884868		Neuronal activity; mutations linked to developmental encephalopathy	38708366
Nap1l5	58243	-3.9629292368215	3.14292843285891e-95	-2.30979299828342		Unknown
Gm36975	NA	-2.64143619095213	3.09813883238271e-94	-1.48435050241296		Unknown
Kcnip4	80334	1.56210560863439	3.70844036564022e-92	1.59921836028044		I(A) current modulation	20943905
Kcna4	16492	-3.15935100550938	1.33340729301199e-87	-2.55286353815163		Stabilization of neuronal excitability	22615428
Grm3	108069	3.58280751667188	9.5146678883793e-87	3.1324446780596		Synaptic plasticity (mediation of LTD)	25583490
Gm44511	NA	-2.20248034573141	1.63532760813126e-86	-9.29770470226765		Unknown
Dmd	13405	1.82323957489956	5.45874588565465e-86	1.24796753582391		Several potential roles, isoform-specific, incuding neuronal migration	19172427
Myo5b	17919	-4.12332011575927	8.0805864651957e-86	-2.48045221267502		Axon development	23770993
Rims2	116838	1.60246649397095	6.86749895368411e-85	0.895055312057785		Required for Ca2+‐triggering of exocytosis at synapses	17124501
Rgs6	50779	2.56206994276127	8.80262857711243e-85	1.53914937007651		Promotes neuronal differentiation	12140291
Cntn3	18488	2.59212949094525	1.03335300636279e-84	2.68874509531661		Expressed in superficial layers, function still poorly understood	25300137
4933413L06Rik	71100	-3.24205383548936	1.25627297827706e-82	-3.95778273733987		Unknown
Kcnh1	16510	2.42584233257448	1.53251926157571e-81	1.24391972636374		Neuronal activity; mutations linked to intellectual disability/epilepsy/other syndromes	33594261
Rnf121	75212	-2.42387487244402	1.35628339544562e-80	-2.017923288939		Mediates the degradation and membrane localization of NaV	25691753
Slc24a5	317750	-2.65550071162925	3.20707224797999e-80	-3.40495023132376		Unknown
Mir670hg	NA	-3.30891163103676	3.85307802309007e-80	-2.63854284314323		Unknown
Sorcs1	58178	3.74567876987926	6.2083098269363e-77	3.11769905980268		Trafficking of Neurexins and AMPA receptors	26291160
Camk2a	12322	1.90895889300424	8.56809967361676e-77	0.684564896903938		Neuronal survival	31064859
Pde8b	218461	2.58380740870608	9.0910805768242e-76	1.50217632299886		Unknown
Rxfp1	381489	-3.51920558951891	2.63186641979551e-75	-2.68608315591726		Unknown
Asap1	13196	1.9266307633747	1.63319323577261e-70	1.4569603277104		Regulation of axon cytoskeleton	https://doi.org/10.1101/2024.01.05.574302
Rorb	225998	3.94686074005831	2.60023884163244e-70	2.31479508348973		Layer 4 neuron identity, barrel-like structure formation in L4	21799210, 32851975
Zeb2	24136	1.79825694120785	3.52497998492115e-70	1.24939222924831		Fate acquisition regulation	30266271
Sh3rf1	59009	-2.29038947545818	1.53116687757774e-68	-1.89125045541093		Regulation of spine morphology and synaptic activity	35385725
Pdgfc	54635	-2.92671239809789	6.43283066565326e-64	-1.67828152469822		Neuronal survival	20231377
Kcnq3	110862	1.30128715677048	3.18997951496836e-63	1.79830713600759
Ryr2	20191	1.12058698546536	3.28100778168537e-61	0.740219794532428
Trerf1	224829	2.23843939867576	4.92338160808057e-61	1.1190141875518
Gm15563	NA	-3.22720399174492	3.49832576866124e-60	-3.6647095051247
Nrp1	18186	-2.19083677443636	4.08316987278733e-60	-1.62367199913998
Actb	11461	-3.18063177235553	8.20587800778843e-60	-2.77383122750481
Rgs2	19735	-3.39076508767237	2.44871790098391e-59	-3.24967200584585
Fmn1	14260	2.71474204821756	1.63161740477333e-56	1.94518139189231
1700030F04Rik	NA	-3.28396485098699	1.80287221413131e-56	-4.07499347443291
Spry2	24064	-3.11072007897963	5.09951970132114e-56	-3.15182468244771
Gm15414	NA	-2.46545706799066	3.33706294344982e-55	-1.88271015734399
Gm37240	99889	-1.75463164537084	9.38578919892703e-55	-1.72312619135002
Dpp10	269109	1.06936123121183	1.13672490575308e-54	3.3732669210846
Syndig1	433485	2.38623498230387	1.29340063675361e-54	1.6190834608759
Gm28376	NA	-2.2326306453848	1.29865774079771e-54	-1.36862723825569
Rpl41	67945	-3.21654233205532	3.88044680798422e-54	-1.78572490608606
Foxp1	108655	1.66613590027078	7.36547719660334e-54	1.82229835786503
Epha4	13838	1.96233818137539	2.63477764922785e-52	1.39956738062578
Gm12709	100504717	-2.19765971613091	4.3655504592787e-52	-2.52175155128265
Gm15594	NA	-1.94432245103265	4.52405871695503e-52	-3.24967200584585
Dynll1	56455	-2.93990775661576	5.2919036144958e-52	-2.466483394919
Srsf7	225027	-1.99207558248101	7.41480028998763e-52	-1.27127846203523
Basp1	70350	-1.82037057459342	2.02151407709482e-51	-1.2345233694114
Chrm3	12671	2.05081328521757	1.34044337850495e-50	1.36801480074056
Cmss1	66497	-3.4753128584025	4.54807257947625e-50	-1.92739335937351
Dtnbos	NA	-2.55467027017372	4.88319190550275e-50	-1.9330971454527
Nrgn	64011	3.86590541264656	1.76853562892326e-49	2.97143171952202
Prkcb	18751	1.24543219884187	3.13421352021425e-49	0.839712050429438
Gm43361	NA	-2.93001461434876	6.70712921642781e-48	-9.75746664604455
Gm44686	NA	-2.36636673941655	1.91679194251651e-47	-3.39169101071828
Lrrtm4	243499	2.68273764218204	4.86732053502701e-47	2.22952286761288
Gabra2	14395	-1.64915397993983	1.96953774341101e-46	-1.27097551905407
Trim30a	20128	-2.81999569633503	2.43310505957514e-46	-5.14368131015764
Cdh6	12563	2.28875390659141	3.06845564135012e-46	1.71274815847601
Abhd15	67477	-2.74731534811611	3.24927902740723e-46	-5.44231708378825
Fhod3	225288	1.68845451346153	1.47444846503775e-45	1.78457262282292
Prdm8	77630	-2.5181443941486	2.3610763441268e-45	-1.96521861637715
Uckl1os	100271841	-2.39330728223483	1.63516475823855e-44	-6.95011172398694
Fgfr2	14183	-1.37858098064535	2.4708736357112e-44	-1.43303407905317
Spag5	54141	-2.02262667387651	2.72828787093819e-44	-8.94733463931637
Syne1	64009	1.25700194699867	4.19543152212873e-44	0.641467287746441
Dner	227325	-1.53866356245541	4.89745781047493e-43	-1.65860414247551
Kcnq1	16535	-1.59711827782955	1.27857033516216e-42	-8.4646848968167
Cap2	67252	1.94657757551229	1.48678686760576e-41	1.30617775927627
Myrip	245049	2.74123887768773	3.04536359833925e-40	2.60391275924439
Gm37340	NA	-1.71303330044683	3.91400841123511e-39	-11.1505388138266
Hunk	26559	-2.26123609111165	5.95819882536712e-39	-2.95572632348437
Cacna1e	12290	1.04328957107631	1.82587636558884e-38	0.727820594744579
A230004M16Rik	102637814	-1.94411145358571	2.36732593970251e-38	-1.54853449081527
Gm19710	100503469	-2.09575422858268	8.23145321790607e-38	-2.076241060902
Cacng3	54376	2.5393058780353	1.98325162611803e-37	2.40436725119857
Tmem163	72160	-2.17763123563709	6.64001884000539e-37	-2.15811806795641
Garnl3	99326	1.98123543881596	1.44131200213543e-36	1.05495135602651
Kcnt2	240776	0.981974496291332	2.53278759460857e-36	1.13770272253933
Rn18s-rs5	19791	-2.0627301360448	3.38702718865129e-36	-10.6590629419836
Camta1	100072	1.17601911533656	2.78405480104594e-35	0.708573842167232
Mtus2	77521	1.50335119672848	4.39392668218615e-35	1.26151588179927
Pcsk5	18552	-1.80675241583594	6.58956378138374e-34	-1.89838185132715
Gm12160	NA	-1.86137189083642	7.63425670081185e-34	-4.0720290912427
Gm42439	NA	-1.62039445239655	1.04654136727334e-33	-1.98189968100539
4732471J01Rik	654804	2.86216947173911	6.40148408742826e-33	2.61327524217507
Grm8	14823	-1.39303789654814	1.85214189220385e-32	-1.66732308381211
Calm2	12314	-1.18742318080323	3.08581525051416e-32	-1.86366835699929
Rspo3	72780	-2.22486370144669	4.8566783478059e-32	-1.90992263387124
Phf24	230085	1.80195225400099	5.85539253395441e-32	1.47458730044829
Sh3gl2	20404	1.0588517967625	5.15435416138332e-31	1.06301107758259
Son	20658	-1.129693248012	5.32132855733732e-31	-0.849549180578291
Lrrtm3	216028	1.4350006628439	4.36481799977505e-30	0.873837558563659
Gm28153	NA	-2.26760093249801	5.61883912609055e-30	-4.44468798825099
Mdh1	17449	-1.776275838455	1.69507154962612e-29	-1.3585562219977
Ntng2	171171	-1.72620329722919	3.03576050108358e-29	-2.74303786580966
Miat	330166	1.10911223277872	7.91100642597498e-29	0.637365785573345
P2ry14	140795	-1.69043889158673	9.97724177000358e-28	-1.58120294080353
Gm14172	NA	-1.52905516835905	6.98076886139565e-27	-10.4394965647259
Tulp4	68842	-1.17943531266855	1.59335234470319e-26	-1.01956136089826
Gm16105	NA	-1.46094249848953	2.0157342106538e-26	-2.87186741276598
Grid2	14804	0.82945258632099	3.22502487213231e-26	1.17318929213236
Cdk14	18647	1.20261732411024	4.72099463765617e-26	0.746223595821412
Meis2	17536	-1.45172396846015	2.63717542858311e-25	-1.74065835835799
Gm44151	NA	-1.71125269092333	1.85357169871584e-24	-2.02843791057796
Iqsec2	245666	1.46989101491644	1.95785903213881e-24	1.26189241711157
Nos1ap	70729	1.70102412631356	3.6910310168578e-24	1.55194654666261
Thtpa	105663	-1.49906971338454	4.38797250717913e-24	-5.90918145993206
Stxbp6	217517	3.45397382423553	1.77046282269337e-23	4.08720643050748
Sidt1	320007	1.51792486055892	1.96335321630178e-23	1.53864366096784
Trpc4	22066	-1.8308833175813	2.68506847132739e-23	-2.46822849022185
Cfap54	380654	1.26345376166086	7.39011129673508e-23	1.07825482966295
Cdh11	12552	1.04121145043649	1.60045140362739e-22	0.988850682630328
Il1rapl2	60367	4.65777934791515	2.17029855881923e-22	5.67711814720037
Rasgrf2	19418	1.91864687471853	2.6101925248251e-22	2.59501706698548
Dock7	67299	1.35063407454285	4.98122477537684e-22	1.13896037012505
Vps8	209018	-1.21792035354569	1.116489349658e-21	-1.26581942842245
Hmgcll1	208982	1.90879122549973	1.52290633916135e-21	2.27232095055582
Atp1b1	11931	-1.30414273292462	4.85464059067127e-21	-1.02218711525825
Gabrg3	14407	-1.0390069440053	1.74963263689133e-20	-1.56879481620062
Glp2r	93896	-1.11503491461906	4.7890397142542e-20	-3.39458031081754
4930467D21Rik	NA	3.16653410573346	9.66960056598671e-20	3.47211076261394
Brinp2	240843	1.05387905086506	1.93591660097164e-19	0.867785575702325
Ttc7b	104718	1.06503904085143	1.14362720302975e-18	0.966356509975735
Ehbp1	216565	0.97405421650218	1.93574506413174e-18	0.875903869767955
Adam22	11496	0.903843895306501	2.03705861581985e-18	1.14374713141248
Epha3	13837	-1.19231780826297	2.16961473317897e-18	-3.04067743972495
Osbpl1a	64291	1.18444860057265	3.19832890459918e-18	1.20209926714315
Dnm3	103967	1.23588410528577	2.20521485007423e-17	1.77783911045856
Mir124a-1hg	NA	1.05703708577997	5.37738261402604e-17	0.941042501270941
Hs2st1	23908	1.08076016365727	2.41392890627547e-16	1.14037256094349
Mark1	226778	1.40052336923627	8.35619596457918e-16	1.75549233885885
Mgat5	107895	0.900938914249359	2.6151037183457e-14	0.791765164248539
Lrba	80877	0.910962687631897	7.06500802116025e-14	1.01696463666814

## Sheet: In vivo_non_restored
GENE.ID	ENTREZ.ID	invivo_log2FC	invivo_pval
Car10	72605	2.36863366766546	4.60935290185426e-126
Cntnap2	66797	2.26335389063224	2.51592432056818e-125
Gm20642	NA	-2.19415007334334	3.17249688589135e-110
Negr1	320840	1.65329710537401	1.16431985787593e-109
Cdh13	12554	-3.00867209301171	7.85559618162326e-105
Ryr3	20192	-2.22384776744727	7.1872233691485e-104
Kcnh7	170738	1.39456459447913	6.1495054270852e-102
Kctd16	383348	2.11095539785189	1.16210056034117e-101
Gap43	14432	-2.79715276432897	7.11654404563814e-101
Junb	16477	-4.96387869065036	5.27101134882421e-99
Atp2b2	11941	1.85903602904755	1.44617493348976e-96
Slc24a2	76376	2.03318796350133	6.68955391555479e-86
Cacna1a	12286	1.37661970282312	1.45719440476789e-85
Nrg3os	75170	-1.82579835805385	2.43042398031552e-84
Rgs13	246709	-5.468513626424	1.30832658625319e-82
Rtn1	104001	-1.94475128213958	2.42892587624686e-82
Vgf	381677	-4.64213311142406	8.51252206641733e-82
Itga8	241226	-3.0961561046935	1.39544087950305e-77
Ano3	228432	4.33996096588064	1.85926424545916e-77
Cux1	13047	3.42658571513429	1.49558741259827e-76
Nr4a3	18124	-3.92514457436203	1.53471426983732e-76
Dpysl3	22240	-3.2599593879762	1.22695233466824e-75
Gabra5	110886	-2.93604154756669	1.91430424490337e-73
Sgcz	244431	4.33948121360412	6.31864506136453e-73
Gm26871	NA	-1.59947074162363	4.39460809863174e-70
Rab3b	69908	-3.88245109130652	5.09977593289016e-69
Tuba1a	22142	-3.83520673386415	4.40374383985026e-68
Astn2	56079	1.56367070241588	1.08224160301075e-67
Slc1a2	20511	1.93270517202339	1.10064964498673e-67
Tmem132b	208151	1.79768572104671	1.58291691899481e-67
Pdzrn3	55983	2.05105079071424	4.62269411656501e-66
Eps8	13860	-3.89691834944067	1.36365320921493e-64
Fth1	14319	-3.97595591711774	8.0913671788024e-63
Il1rapl1	331461	1.04807920689902	3.85140062778692e-60
Gm17167	NA	1.65565361644092	4.54993006078646e-60
Shisa9	72555	-1.98950687640086	5.8723664974802e-58
Adcy2	210044	1.75592770071426	9.36419903261674e-58
Dach2	93837	-3.34209328990945	2.58806698662171e-57
Gm1992	NA	-2.4702099170849	4.43974402357153e-57
Neurod6	11922	-3.1702210907283	2.12858335705252e-55
Pde4d	238871	1.04198153272416	4.00043385302502e-54
Cadps2	320405	1.29257659995109	1.17536990903502e-53
Cux2	13048	2.92741504990714	1.26158982797199e-53
Cntnap5a	636808	2.13307165989475	1.74942066815192e-53
Rnf217	268291	-2.62418163364147	4.7862970039321e-53
Bex2	12069	-2.85359362868958	5.23765208162457e-53
Hs3st4	628779	2.13612000316133	7.11899495745703e-53
Ube3a	22215	-1.18010403235304	1.54818701080503e-52
Chst8	68947	-3.01807079101396	5.32728358611739e-52
Nckap5	210356	-3.06191520754965	1.10792844311061e-51
Dpysl5	65254	-2.99591764877541	6.23543860881792e-51
Klhl29	208439	1.70545986685665	4.06391127328595e-49
Cntnap4	170571	-2.8139832601673	4.75353716563889e-49
H3f3b	15081	-3.12171086289761	3.32590183064899e-48
Arhgap26	NA	-1.29897587368644	6.22599301834629e-48
Fgf1	14164	-2.76240599544564	1.16993083100801e-47
Zdbf2	73884	-3.20535695311771	1.42463290042309e-47
Slco3a1	108116	-2.0281148013786	6.67444094179771e-47
Zcchc18	66995	-2.30176008161363	1.25649533500787e-46
Eef1a1	13627	-3.32955993747469	3.04236124461061e-46
Pcdh15	11994	-1.67941663077461	3.99048195922831e-46
Srgap1	117600	-2.59391190176657	6.09624376978717e-46
St6galnac5	26938	-2.36566836346251	2.74332957773755e-45
Pde7b	29863	3.0088633664886	6.30766244748308e-45
Cntn4	269784	1.47059930338277	1.24730839234251e-44
Flrt3	71436	-2.24957180477338	4.00064439975833e-44
Gm43376	NA	-2.38286553551318	4.94246114872476e-44
Peak1	244895	-3.19948111946111	2.02391536286637e-43
Cox8a	12868	-2.88773892266628	2.48286860825421e-43
Gpm6b	14758	1.08107136658937	2.77250752814912e-43
5330434G04Rik	100043213	-2.01922172449414	2.96134621312617e-43
Prickle1	106042	1.00248432236258	8.96263995615778e-43
Mtcl1	68617	2.70897600887525	1.24226433840417e-42
Scn1a	20265	1.44316058937722	1.73950863857521e-42
Pgap1	241062	-2.10344719326522	3.63180533839083e-42
Frmd5	228564	0.985440403367606	4.05402790139304e-42
Zmat4	320158	1.8969798029483	4.36970135910608e-42
Dgkg	110197	-2.67014748759365	9.12962013718174e-42
Cdh12	215654	1.03549301138107	1.27513750892967e-41
Lhfpl3	269629	-3.1502363855496	1.89758845041707e-41
Zfp385b	241494	1.05237698225981	3.97314018329751e-41
Nyap2	241134	1.54471126105739	5.3667686986023e-41
Man1a	17155	-2.11108685031525	1.89306220970182e-40
Plcb4	18798	3.24546032511598	3.86885864294767e-40
Cdk17	237459	1.82855927977709	5.53657222767343e-40
Snhg11	319317	0.662041711719011	6.48580294027789e-40
Gpr158	241263	1.35629849271015	2.46312631758849e-39
Chl1	12661	-1.76223767962138	2.77415828912515e-39
Hsd17b12	56348	-2.5181443941486	5.6479517252301e-39
Pcdh17	219228	-2.24900978877839	6.95040101692828e-39
Clstn2	64085	0.971807192712438	2.24524777987863e-38
Pigk	329777	-2.26667937702695	2.26412283361661e-38
Trhde	237553	1.83042282583713	6.88190167936403e-38
Dpp6	13483	-1.04628473792998	8.95582455522192e-38
Mical3	194401	1.37378636854798	1.13370284012003e-37
Pls3	102866	-2.45574785701073	2.56796232583219e-37
Gm15155	NA	1.55699324864096	4.00451453409856e-37
Rap2a	76108	-2.21663584050017	6.99112546939818e-37
Cdh18	320865	3.411288770111	7.18214621151012e-37
Arhgap15	76117	3.52583981043486	3.87923674029187e-36
Map2	17756	-0.820855209502177	5.65161893089867e-36
Diras2	68203	-1.89496257119696	6.16573137631238e-36
B230209E15Rik	NA	-1.31471434868208	2.46171296980922e-35
Chsy3	78923	0.891429640309018	3.22303972850544e-35
Klhdc10	76788	-1.19963236982734	4.55107447741207e-35
Tenm1	23963	-1.64787493654423	5.58717852479265e-35
Itgbl1	223272	-2.62309891478922	7.07986662348238e-35
Ptprt	19281	1.66970251529097	1.19372246006844e-34
Pebp1	23980	-2.37425725360781	1.74060495064953e-34
Trim9	94090	1.27990612061891	1.08571646813834e-33
Arsb	11881	2.44605965397081	1.32053400307182e-33
Prkcg	18752	-1.51969986065064	2.51914163407053e-33
Prkca	18750	1.13302803643655	2.81145367688091e-33
Unc80	329178	1.15533198239987	3.27711459580064e-33
Impact	16210	-2.08916483778504	3.65432714469143e-33
Ndst3	83398	-2.25981699099234	7.87287796232135e-33
Kcnk10	72258	-1.83364621987653	1.39268023087097e-32
Ppp1r9a	243725	1.25171006742396	2.27628161227824e-32
Fstl4	320027	1.1669990519996	4.02195004824243e-32
5730522E02Rik	NA	1.10103733532733	1.14162470331293e-31
Igf1r	16001	1.71897105351779	1.50208957310091e-31
Ptpre	19267	-2.08108058853976	1.74724796890039e-31
Mast4	328329	1.361285020243	2.34834789055965e-31
Pparg	19016	3.28893931914029	2.84616864753387e-31
Rasal2	226525	1.22936357764927	3.61267264877658e-31
Trpm3	226025	1.22024989068531	3.73528079883331e-31
Fras1	231470	-1.83364621987653	4.17389650813399e-31
Eif2s3y	26908	-1.83744223299129	5.55021138523247e-31
Zwint	52696	-1.59716804223655	5.84460055501255e-31
Gria3	53623	1.16735704514366	9.63446800566208e-31
Camk2d	108058	-1.71109711577292	1.10473564111207e-30
Mllt11	56772	-2.00057275915755	1.16404890433836e-30
Grin1	14810	1.04022321184542	1.74027571125953e-30
Stmn2	20257	-1.4638665488791	2.03347502648491e-30
Arhgef9	236915	1.44861765743732	2.67365260283278e-30
Cacna1i	239556	3.16868566593712	6.54329841534365e-30
Trim35	66854	-1.76572514757588	7.24197292945052e-30
Rbm39	170791	-0.882300724425262	1.6780184360744e-29
Gm28905	NA	-2.10653430706593	8.74564994405918e-29
Ldlrad4	52662	0.926236192207329	2.09057011789584e-28
Gabbr2	242425	0.885169551378979	2.50299287931927e-28
Rcan2	53901	1.61657527602065	3.67737135376628e-28
Kcnj6	16522	1.28065460767829	5.15328439819993e-28
Etl4	208618	0.985618327480439	8.58802093372365e-28
St7	64213	-1.24856714244804	1.81706001254597e-27
Stx1a	20907	2.02437711344244	2.28764705089647e-27
Camk2n1	66259	2.86745920390164	3.37718799197237e-27
Adgrb1	107831	2.26752923343452	3.85207083341398e-27
Flrt2	399558	1.16612231315382	3.90004202311009e-27
Plcxd3	239318	-1.69439503384033	6.4807034257183e-27
Naaladl2	635702	1.59372156971895	7.34585735833049e-27
Zmynd8	228880	1.55471318933355	9.7448834257745e-27
Xpo1	103573	-1.60365207580675	1.31809727030355e-26
B3galt1	26877	0.660390713838038	1.53681515288534e-26
Snx10	71982	-1.58587857069605	4.95366436523917e-26
Esrrg	26381	2.15688980032565	5.10511012553862e-26
Nr3c1	14815	1.91120375957513	5.15856651742679e-26
Bmt2	101148	-1.55508911036853	5.41203911917448e-26
Calm1	12313	-1.96638893881736	5.508995804041e-26
Cnrip1	380686	-1.34083986234069	5.52499626150825e-26
Ppp1r14c	76142	-1.36202519223132	6.20158934362853e-26
Cacng2	12300	1.77398000096896	1.11853319431443e-25
Cdh8	12564	1.14515071697153	1.7253488523421e-25
Gabrb2	14401	0.836638755712534	6.88530150573292e-25
Slc4a4	54403	2.11053948400187	9.96880206563063e-25
Slc35f4	75288	0.904840785461695	1.33585093424483e-24
Taf15	70439	-1.56796709278717	2.31014242360853e-24
Snx7	76561	-1.86998806694025	2.83449764422043e-24
Shc3	20418	-1.41738141721369	3.66000964094675e-24
Sel1l3	231238	1.43768750917575	3.84431728817882e-24
Gm20752	624759	4.62447326129797	4.34538501035319e-24
Ngef	53972	2.06241292745255	4.90313274131981e-24
Ptchd4	627626	2.47528295192791	5.13245605890155e-24
Pitpnm2	19679	2.01042692472216	5.3211966526963e-24
Tiam2	24001	-1.49860420775296	5.59491533727999e-24
Ddx50	94213	-1.26687976525435	7.13067756467895e-24
Camkk2	207565	1.51868858543688	1.1740829676477e-23
Kcnb1	16500	1.67257240889876	1.26741540086337e-23
Gm16599	NA	1.74542031679717	1.34711760343153e-23
Gda	14544	-1.12932441560607	1.85923020455983e-23
Gm13629	100038743	3.77463735507924	2.25581210351468e-23
Itpr1	16438	1.32571040493601	2.47147794380945e-23
Tspan5	56224	0.89687755876371	2.70284534574183e-23
Chrm2	243764	2.55132455410017	3.65995568155833e-23
Ipcef1	320495	2.5825179448566	3.78351114591274e-23
D430041D05Rik	241589	0.854218422254513	3.80293702287898e-23
Cntnap5b	241175	1.73050120977706	6.18766439575571e-23
Nrg2	100042150	1.48984839660493	9.35903756075509e-23
Robo3	19649	5.02566078181579	1.30228456092828e-22
Rev3l	19714	-1.09032829014846	2.89989192588855e-22
Asph	65973	-1.60353320339364	3.15118338240118e-22
Camk4	12326	0.854807703763227	3.58433467111838e-22
Dlgap3	242667	1.3271717528102	3.7791225303516e-22
Srrm3	58212	1.205778162542	5.63840852702326e-22
Cog5	238123	-1.33264658878583	6.59506734847002e-22
Rimbp2	231760	1.07566902415482	7.97744173284817e-22
Neto1	246317	1.94366987579969	9.22532704929755e-22
Dennd4a	102442	-1.14129008875765	1.21818674136428e-21
Osbp2	74309	1.3772243315647	1.86838096301289e-21
Peli1	67245	-1.56986352821637	1.97983094778693e-21
Chn1	108699	1.18960913242377	4.40934444999325e-21
Grik1	14805	3.10420032857563	6.631139792552e-21
Sez6l	56747	1.21703268207204	6.94473615459467e-21
Shank2	210274	0.913618252344743	7.15331582591787e-21
Map3k5	26408	1.41834991450481	9.9456968327646e-21
4632427E13Rik	NA	-1.21524552743687	1.25641671747311e-20
Thsd7b	210417	2.69168932873035	2.14585075523997e-20
Fnbp1l	214459	-1.08668389094591	2.19323671507521e-20
Sfxn5	94282	1.67517245564794	2.93017815477075e-20
Dscaml1	114873	-1.32312841174346	3.38699352937038e-20
Cpne9	211232	4.50976160242128	3.61593035396614e-20
Ece1	230857	2.32262094317527	3.77209922578081e-20
Tmem108	81907	-0.979183633015608	3.78758062728659e-20
Mgll	23945	3.26531226021164	7.12518320494676e-20
Drp2	13497	3.03490885861781	7.26975883303334e-20
Arhgef2	16800	2.36627592065622	8.74109000192856e-20
Fam110b	242297	-1.29710407697944	8.74674420670931e-20
Ywhaz	22631	-1.30232462673564	8.89260848854379e-20
Gtdc1	227835	1.05231853687744	1.12772460751272e-19
Atp11b	76295	-1.38178378025872	1.31313918171787e-19
Atp1a1	11928	1.43214746178236	1.33155458859054e-19
Htr1f	15557	2.50833952735208	2.23312010378189e-19
Vti1a	53611	0.998523944406579	2.50582967459139e-19
Pou6f2	218030	3.41568242191372	2.5148644881353e-19
Dnm1	13429	1.38643604077272	3.34251113104144e-19
Focad	230393	1.09457102392951	3.80937771487102e-19
Bcl11a	14025	0.863717023844866	7.30684530973338e-19
Prpf4b	19134	-1.09572334666642	1.13444224997937e-18
Cntn6	53870	0.934207739349426	1.14655558503157e-18
Shank1	243961	1.33399224276727	1.47855581213884e-18
Antxr1	69538	2.37804319985288	1.52627861793951e-18
Gsk3b	56637	-1.06798937160997	1.85838890922041e-18
Sema6d	214968	0.79407898028189	2.03965312775253e-18
Dlg1	13383	0.730972774710699	2.08740434389537e-18
Shisa6	380702	1.70605026982183	2.82686158888846e-18
Gnas	14683	-1.28518565222025	3.29269368741033e-18
Plec	18810	2.49531786565796	3.35634843833614e-18
Adk	11534	1.81307843138332	6.82633955899855e-18
A830036E02Rik	353123	2.03220435149122	1.88233298559691e-17
Lin7a	108030	0.86555989832545	2.13640655658309e-17
Mapk4	225724	1.40191066065836	3.0305515763664e-17
Arid1b	239985	0.833938232260883	3.25611247180414e-17
Rassf3	192678	2.58446433915515	3.77701853740839e-17
Sdk1	330222	1.48123362048247	4.7740756488547e-17
Gm29514	102639375	2.38078947763157	5.41592587105033e-17
Rasgrp1	19419	1.86288722108364	6.68746752044692e-17
Ptprj	19271	0.683133025996162	6.82980930018433e-17
Pgbd5	209966	1.81711833924037	6.93944980689898e-17
Mast3	546071	1.86901132351438	7.31848305927611e-17
Diaph2	54004	0.957298344449017	1.04990337093866e-16
Rap1gap2	380711	1.26621001695553	1.44112263980479e-16
Ndrg3	29812	1.00572350932571	2.73092013778204e-16
Zfyve28	231125	1.39324759369486	3.18176176845708e-16
Fbxo34	78938	1.33601525155484	4.15927040339282e-16
Ablim2	231148	1.27001926288916	4.16868217172052e-16
Rnf112	22671	1.66375324895979	5.37223799119609e-16
Matk	17179	1.15701591554413	5.95006866200448e-16
Kif5c	16574	-0.833298624394573	1.09626398528173e-15
Cit	12704	1.13480893841544	1.6286048391791e-15
Aff4	93736	-0.926639047560674	2.52336892977953e-15
Prmt8	381813	0.985681343847148	2.68252919133501e-15
Mcf2l	17207	1.22912992390499	4.43069335768905e-15
Syt7	54525	1.35051198297244	3.06512227549362e-14
Dnmt3a	13435	0.842644946428385	3.14049167846675e-14
Tmtc1	387314	0.634470722173629	4.57327798705673e-14
Svop	68666	1.07563780746256	5.4269959088968e-14
Kcnc2	268345	1.08596315583926	5.83976773882001e-14
Ildr2	100039795	0.96626177854618	1.23079027849093e-13
Cyfip2	76884	0.928460102499657	1.25371233418421e-13
Galnt18	233733	0.702170888087123	1.50084576346621e-13
Ptk2b	19229	1.24951040408874	1.54767471267391e-13
Fam193a	231128	1.06605859350374	1.59715821888491e-13
Acap2	78618	0.910271087982556	3.08031484675575e-13
Gabra4	14397	0.859585492407112	3.56299378584262e-13
Nktr	18087	-0.66358081698981	1.690873550524e-12
Pdzd2	68070	0.878622361504123	1.76566275969559e-12
Alcam	11658	0.954627960615368	1.7979640556494e-12
Gramd1b	235283	0.958384028064903	2.06233489883303e-12
